# Supplementary material for: Tracking the best reference genes for RT-qPCR data normalization in filamentous fungi
Source: BMC Genomics. 2015 Feb 14;16(1):71. doi: 10.1186/s12864-015-1224-y (PMC4342825; doi:10.1186/s12864-015-1224-y)
Supplement: Additional file 2: — RNAseq RPKM values of studied reference genes. [file 12864_2015_1224_MOESM2_ESM.xls]

## Sheet: Feuil1
			RPKM				Ratio			Inverse			Log2
Gene	Abbreviation		Glu48	Straw24	StrawGlu5		Straw24/Glu48	StrawGlu5/Glu48		Straw24/Glu48	StrawGlu5/Glu48		Straw24/Glu48	StrawGlu5/Glu48
R1	DUF221	DUF221 domain protein	20.68	19.6	21.86		0.947776	1.05706		1.0551	1.05706		-0.0773825	0.0800572
R2	ubcB	Ubiquitin carrier protein	11.53	12.72	11.6		1.10321	1.00607		1.10321	1.00607		0.141706	0.00873229
R3	ADA	CECR1 family adenosine deaminase	18.45	18.66	17.82		1.01138	0.965854		1.01138	1.03535		0.0163282	-0.0501235
R4	fis1	Mitochondrial membrane fission protein (Fis1)	122.66	122.33	128.44		0.99731	1.04712		1.0027	1.04712		-0.0038866	0.0664297
R5	Cu-ATPase	Copper-transporting ATPase	108.73	104.01	114.11		0.95659	1.04948		1.04538	1.04948		-0.0640278	0.0696752
R6	psm1	Cohesin complex subunit (Psm1)	90.81	91.63	101.53		1.00903	1.11805		1.00903	1.11805		0.0129688	0.160983
R7	spo7-like	Spo7-like protein	57.48	57.06	58.91		0.992693	1.02488		1.00736	1.02488		-0.0105803	0.0354525
R8	spt3	SAGA-like transcriptional regulatory complex subunit Spt3	28.64	28.88	32.54		1.00838	1.13617		1.00838	1.13617		0.0120392	0.184183
R9	DUF500	DUF500 domain protein	75.84	79.24	88.71		1.04483	1.1697		1.04483	1.1697		0.0632699	0.226138
R10	sac7	Rho GTPase activator (Sac7)	16.48	18.82	17.27		1.14199	1.04794		1.14199	1.04794		0.19155	0.0675518
R11	AP-2 β	AP-2 adaptor complex subunit beta	46.62	48.56	47.51		1.04161	1.01909		1.04161	1.01909		0.0588194	0.0272822
R12	npl1	Protein translocation complex componenet (Npl1)	60.15	64.23	71.4		1.06783	1.18703		1.06783	1.18703		0.0946826	0.247359
C1	act	actin	404.35	284.73	643.6		0.704167	1.59169		1.42012	1.59169		-0.50601	0.67056
C2	apsC	aminopeptidase C	0.43	4.77	0.7		11.093	1.62791		11.093	1.62791		3.47158	0.703018
C3	coxV	cytocrome c oxydase subunit V	901.62	184.68	841.26		0.204831	0.933054		4.88207	1.07175		-2.28749	-0.0999678
C4	gapdh	glyceraldehyde 3-phosphate dehydrogenase	393.19	131.05	1225.87		0.333299	3.11775		3.00031	3.11775		-1.58511	1.64051
C5	glkA	glucokinase	69.42	34.18	127.91		0.492365	1.84255		2.03101	1.84255		-1.0222	0.881706
C6	g6pdh	glucose 6-phosphate dehydrogenase	420.91	129.5	282.44		0.307667	0.671022		3.25027	1.49026		-1.70056	-0.575567
C7	icdA	isocitrate dehydrogenase precursor	113.86	167.97	100.12		1.47523	0.879325		1.47523	1.13724		0.560943	-0.185531
C8	pfkA	phosphofructokinase	146.92	51.14	157.51		0.348081	1.07208		2.8729	1.07208		-1.52251	0.100413
C9	pgiA	phosphoglucose isomerase	92.03	89.68	183.66		0.974465	1.99565		1.0262	1.99565		-0.037318	0.996861
C10	sarA	secretion associated GTP-binding protein	44.93	63.07	56.8		1.40374	1.26419		1.40374	1.26419		0.489275	0.338212
C11	tef1a	translation elongation factor 1a	2664.09	401.22	2648.88		0.150603	0.994291		6.63997	1.00574		-2.73118	-0.00826033
C12	β-tub	beta-tubulin	524.45	448.14	1299.52		0.854495	2.47787		1.17028	2.47787		-0.226856	1.3091
Sc1	alg9	ALG9	18.55	13.86	22.09		0.74717	1.19084		1.33838	1.19084		-0.420492	0.251974
Sc2	TAF10	TAF10	32.98	69	36.48		2.09218	1.10612		2.09218	1.10612		1.065	0.145514
Sc3	TFC1	TFC1	6.68	5.86	6.35		0.877246	0.950599		1.13993	1.05197		-0.188947	-0.0730915
Sc4	UBC6	UBC6	29.52	28.52	17.34		0.966125	0.587398		1.03506	1.70242		-0.0497187	-0.767589
Normalized RPKM values and the ratios calculated for the R genes as well as the C genes and the Sc genes.
