# Supplementary material for: Tracking the best reference genes for RT-qPCR data normalization in filamentous fungi
Source: BMC Genomics. 2015 Feb 14;16(1):71. doi: 10.1186/s12864-015-1224-y (PMC4342825; doi:10.1186/s12864-015-1224-y)
Supplement: Additional file 3: — Gene tags correspondence table. [file 12864_2015_1224_MOESM3_ESM.xls]

## Sheet: Feuil1
Gene	Abbreviation	Trichoderma reesei	Aspergillus niger	Aspergillus flavus	Aspergillus fumigatus	Aspergillus oryzae	Aspergillus nidulans	Blumeria graminis	Colletotrichum graminicola	Colletotrichum higginsianum	Fibroporia radiculosa	Magnaporthe oryzae	Neurospora crassa OR74A	Pyronema omphalodes	Rhizoctonia solanis	Sordaria macrospora	Rhizophagus irregularis	Leptosphaeria maculans
		http://genome.jgi.doe.gov/Trire2/Trire2.home.html	http://www.aspergillusgenome.org/cgi-bin/gbrowse2/gbrowse/anig_cbs513_88/?name=An16_A_niger_CBS_513_88:507726..561786	http://www.ncbi.nlm.nih.gov/gene/?term=txid332952[Organism:noexp]	http://www.aspergillusgenome.org/cgi-bin/gbrowse2/gbrowse/afum_af293/?name=Chr6_A_fumigatus_Af293:1103100..1124434	http://www.aspergillusgenome.org/cgi-bin/gbrowse2/gbrowse/aory_rib40/?name=Chr2_A_oryzae_RIB40:2089055..2109548	http://www.aspergillusgenome.org/cgi-bin/gbrowse2/gbrowse/nidulans_4/?name=ChrVIII_A_nidulans_FGSC_A4:1657399..1679067	http://www.blugen.org/gbrowse2-bin/gbrowse/bgh_v3/	http://www.ncbi.nlm.nih.gov/Taxonomy/Browser/wwwtax.cgi	http://www.ncbi.nlm.nih.gov/Taxonomy/Browser/wwwtax.cgi?id=759273	http://www.ncbi.nlm.nih.gov/Taxonomy/Browser/wwwtax.cgi?id=1078123	https://www.broadinstitute.org/annotation/genome/magnaporthe_grisea/MultiHome.html	http://www.broadinstitute.org/annotation/genome/neurospora/MultiHome.html	http://www.ncbi.nlm.nih.gov/Taxonomy/Browser/wwwtax.cgi?id=1076935		http://www.ncbi.nlm.nih.gov/Taxonomy/Browser/wwwtax.cgi?mode=Info&id=771870&lvl=3&lin=f&keep=1&srchmode=1&unlock	http://genome.jgi.doe.gov/Gloin1/Gloin1.home.html	http://www.ncbi.nlm.nih.gov/Taxonomy/Browser/wwwtax.cgi?id=985895
R2	DUF221	fgenesh5_pg,C_scaffold_3000185	An01g06130	AFLA_081350	AFUA_1G02130	AO090005000885	AN10056	bgh02039	GLRG_09035	CH063_00871	FIBRA_08801	MGG_08731	NCU00789	PCON_12847	AG1IA08357	SMAC_01470	fgenesh1_kg.1977_#_2_#_ACTTGA_L001_R1_(paired)_contig_5208	LEMA_P065510.1
R5	ubcB	estExt_GeneWisePlus,C_120176	An06g01120	AFLA_008300	AFUA_6G14210	AO090103000407	AN8258	bgh06180	GLRG_02867	CH063_00270	FIBRA_06677	MGG_01756	NCU09731	PCON_13196	AG1IA03146	SMAC_04780	fgenesh1_kg.27642_#_1_#_step3_rep_c229	LEMA_P006970.1
R9	ADA	e_gw1,12,408,1	An08g10280	AFLA_033740	AFUA_6G13180	AO090003000444	AN5492	bgh00696	GLRG_04176	CH063_01242	FIBRA_06582	MGG_00770	NCU04642	PCON_08457	AG1IA03187	SMAC_07514	CE161353_2631	LEMA_P092310.1
R11	fis1	fgenesh5_pg,C_scaffold_11000055	An02g02190	AFLA_136310	AFUA_2G13320	AO090026000294	AN6225	bgh01060	GLRG_07224	CH063_15696	FIBRA_02287	MGG_06075	NCU05313	NF	AG1IA02350	SMAC_01677	CE152408_803	LEMA_P084420.1
R13	Cu-ATPase	estExt_GeneWisePlus,C_200194	An01g08110	AFLA_126510	AFUA_1G16130	AO090038000187	AN3624	bgh05322	GLRG_00959	CH063_09249	FIBRA_04716	MGG_10941	NCU07531	PCON_03959	AG1IA06921	SMAC_09387	fgenesh1_kg.2532_#_5_#_ACTTGA_L001_R1_(paired)_contig_936	LEMA_P077640.1
R17	psm1	e_gw1,26,118,1	An02g11900	AFLA_086840	AFUA_3G08260	AO090005001452	AN2963	bgh01540	GLRG_01295	CH063_01410	FIBRA_04207	MGG_03378	NCU01323	PCON_01689	AG1IA04394	SMAC_04013	e_gw1.7373.4.1	LEMA_P118930.1
R19	spo7-like	e_gw1,10,307,1	An01g02700	AFLA_028590	AFUA_1G03910	AO090003000959	AN4045	bgh06743	GLRG_06171	CH063_08642	NF	MGG_06158	NCU06331	PCON_09532	NF	SMAC_01017	NF	Lema_P125200.1
R21	spt3	estExt_Genewise1,C_20297	An08g07230	AFLA_017400	AFUA_1G14030	AO090012000476	AN0719	bgh02583	GLRG_02875	CH063_05534	FIBRA_00251	MGG_01766	NCU07992	PCON_05320	AG1IA07598	SMAC_01829	fgenesh1_kg.20346_#_6_#_remain_c2358	LEMA_P010620.1
R25	DUF500	estExt_GeneWisePlus,C_11345	An17g00750	AFLA_056840	AFUA_5G07310	AO090701000224	AN2236	bgh04616	GLRG_02764	CH063_07800	NF	MGG_06145	NCU08844	NF	AG1IA01139	SMAC_09329	NF	LEMA_P093490.1
R26	sac7	estExt_GeneWisePlus,C_200093	An10g00490	AFLA_058340	AFUA_2G01060	AO090701000375	AN11994	bgh04404	GLRG_00194	CH063_03162	FIBRA_02381	MGG_06390	NCU00196	PCON_02065	AG1IA08941	SMAC_02232	CE170822_1289	LEMA_P109460.1
R31	AP-2 β	estExt_GeneWisePlus,C_20346	An16g04650	AFLA_044280	AFUA_2G10340	AO090011000604	AN5950	bgh05612	GLRG_05791	CH063_06823	FIBRA_01138	MGG_04150	NCU05232	PCON_05411	AG1IA01095	SMAC_07169	fgenesh1_kg.6882_#_2_#_ACTTGA_L001_R1_(paired)_contig_9043	LEMA_P056650.1
R32	npl1	estExt_fgenesh1_pm,C_90064	An01g13070	AFLA_084730	AFUA_1G14940	AO090005001238	AN0834	bgh01845	GLRG_02179	CH063_11673	FIBRA_08131	MGG_05320	NCU00169	PCON_13312	AG1IA06268	SMAC_02255	fgenesh1_pg.8724_#_5	LEMA_P089300.1
C1	act	estExt_Genewise1,C_11839	An15g00560	AFLA_055230	AFUA_6G04740	AO090701000065	AN6542	bgh00992	GLRG_03056	CH063_05065	FIBRA_05357	MGG_03982	NCU04173	PCON_07264	AG1IA08626	SMAC_04416	fgenesh1_kg.7034_#_1_#_step3_rep_c1442	LEMA_P099940.1
C2	apsC	fgenesh5_pg,C_scaffold_10000059	An04g02850	AFLA_097230	AFUA_2G09030	AO090020000706	AN10198	bgh01996	GLRG_09395	CH063_05712	FIBRA_02224	MGG_09249	NCU02515	PCON_09037	AG1IA05767	SMAC_03210	gm1.14384_g	LEMA_P035630.1
C3	coxV	estExt_GeneWisePlus,C_170422	An14g04170	AFLA_119650	AFUA_5G10560	AO090010000481	AN2316	bgh01071	GLRG_08085	CH063_08374	FIBRA_02530	MGG_03188	NCU05457	PCON_06033	NF	SMAC_04172	CE123382_3049	LEMA_P066750.1
C4	gapdh	estExt_fgenesh5_pg,C_10410	An16g01830	AFLA_025100	AFUA_5G01970	AO090003001322	AN8041	bgh00075	GLRG_05186	CH063_12658	FIBRA_08136	MGG_01084	NCU01528	PCON_12745	AG1IA01681	SMAC_06203	fgenesh1_kg.371_#_6_#_ACTTGA_L001_R1_(paired)_contig_916	LEMA_P066760.1
C5	glkA	estExt_GeneWisePlus,C_170330	An12g08610	AFLA_130070	AFUA_6G02230	AO090120000109	AN8689	bghG001155000001001	GLRG_10104	CH063_08332	FIBRA_06174	MGG_03041	NCU00575	PCON_04126	AG1IA04168	SMAC_01265	fgenesh1_kg.18160_#_1_#_ACTTGA_L001_R1_(paired)_contig_3411	LEMA_P038480.1
C6	g6pdh	estExt_GeneWisePlus,C_40239	An02g12140	AFLA_086620	AFUA_3G08470	AO090005001427	AN2981	bgh00058	GLRG_01682	CH063_10848	FIBRA_04599	MGG_09926	NCU09111	PCON_09179	AG1IA00128	SMAC_04606	gm1.14299_g	LEMA_P021540.1
C7	icdA	estExt_Genewise1,C_270237	An02g12430	AFLA_086400	AFUA_3G08660	AO090005001404	AN2999	bgh00070	GLRG_10180	CH063_09108	FIBRA_06662	MGG_07268	NCU03857	PCON_06644	AG1IA04187	SMAC_06282	fgenesh1_kg.4624_#_2_#_ACTTGA_L001_R1_(paired)_contig_93	LEMA_P001430.1
C8	pfkA	fgenesh1_pm,C_scaffold_1000425	An18g01670	AFLA_024480	AFUA_4G00960	AO090003001390	AN3223	bgh00033	GLRG_02587	CH063_04111	FIBRA_02126	MGG_02653	NCU00629	PCON_06425	AG1IA05192	SMAC_01314	fgenesh1_kg.5818_#_3_#_ACTTGA_L001_R1_(paired)_contig_8190	LEMA_P074190.1
C9	pgiA	fgenesh1_pm,C_scaffold_29000020	An16g05420	AFLA_044820	AFUA_2G09790	AO090011000659	AN6037	bgh00028	GLRG_09917	CH063_15722	FIBRA_01802	MGG_12822	NCU07281	PCON_05415	AG1IA02400	SMAC_00816	CE93109_3223	LEMA_P058520.1
C10	sarA	e_gw1,9,296,1	An01g04040	AFLA_029760	AFUA_1G04940	AO090003000842	AN0411	bgh01537	GLRG_02181	CH063_02284	FIBRA_06912	MGG_06362	NCU11181	PCON_13389	AG1IA02121	SMAC_06445	CE149746_2474	LEMA_P039240.1
C11	tef1a	estExt_Genewise1,C_60370	An18g04840	AFLA_090780	AFUA_1G06390	AO090120000080	AN4218	bgh01866	GLRG_02486	CH063_14343	FIBRA_04022	MGG_03641	NCU02003	PCON_04930	AG1IA02841	SMAC_05446	fgenesh1_kg.21690_#_7_#_ACTTGA_L001_R1_(paired)_contig_213	LEMA_P072760.1
C12	β-tub	estExt_fgenesh1_pm.C_40092		AFLA_051840	AFUA_1G10910	AO090038000317	AN1182	bgh00079	GLRG_08786	CH063_01300	FIBRA_02239	MGG_00604	NCU04054	PCON_02618	AG1IA04633	SMAC_00640	Gloin1_scaffold_15325:4137-5956 Beta-tubulin	LEMA_P053950.1
Sc1	alg9	estExt_GeneWisePlus.C_30472	An08g07020	AFLA_017560	AFUA_1G13870	AO090012000489	AN10118	bgh00582	GLRG_07260	CH063_01599	FIBRA_00083	MGG_14835	NCU04454	PCON_02596	AG1IA06567	SMAC_01154	fgenesh1_pm.21462_#_1	LEMA_P122130.1
Sc2	TAF10	gw1.32.57.1	An07g07150	AFLA_132710	AFUA_5G11460	AO090026000688	AN0154	bgh04401	GLRG_06265	CH063_11312	FIBRA_04539	MGG_09574	NCU08729	PCON_06904	AG1IA02354	SMAC_00049	CE142209_1207	LEMA_P050840.1
Sc3	TFC1	e_gw1.7.549.1	An02g10220	AFLA_004750	AFUA_5G02550	NF	AN7997	bgh01245	GLRG_04893	CH063_02317	FIBRA_01189	MGG_04019	NCU03787	PCON_08803	NF	SMAC_02634	fgenesh1_pg.14725_#_4	LEMA_P004910.1
Sc4	UBC6	estExt_GeneWisePlus.C_80789	An14g00230	AFLA_115290	AFUA_4G04612	AO090206000028	AN10874	bgh06491	GLRG_09476	CH063_03435	FIBRA_04727	MGG_09977	NCU05592	PCON_07434	AG1IA02393	SMAC_03303	fgenesh1_kg.11151_#_14_#_step3_c1105	LEMA_P076760.1
