# Supplementary material for: Tracking the best reference genes for RT-qPCR data normalization in filamentous fungi
Source: BMC Genomics. 2015 Feb 14;16(1):71. doi: 10.1186/s12864-015-1224-y (PMC4342825; doi:10.1186/s12864-015-1224-y)
Supplement: Additional file 4: — RefFinder Output. [file 12864_2015_1224_MOESM4_ESM.xls]

## Sheet: Feuil1
Ranking Order (Better--Good--Average)
Method	1	2	3	4	5	6	7	8	9	10	11	12	13
Delta CT	R12	R10	R2	R4	R8	R7	R6	R9	R1	R5	R11	R3	Tub
BestKeeper	R5	Tub	R7	R4	R9	R8	R12	R2	R10	R6	R3	R1	R11
Normfinder	R12	R10	R2	R4	R8	R7	R6	R9	R1	R5	R11	R3	Tub
Genorm	R10 | R12		R2	R4	R8	R9	R7	R1	R6	R5	R11	R3	Tub
Recommended comprehensive ranking	R12	R10	R2	R4	R8	R7	R5	R9	Tub	R6	R1	R11	R3

## Sheet: Feuil2
	Ranking Order (Average--Good--Better)
	13	12	11	10	9	8	7	6	5	4	3	2	1
Method
Delta CT	Tub	R3	R11	R5	R1	R9	R6	R7	R8	R4	R2	R10	R12
BestKeeper	R11	R1	R3	R6	R10	R2	R12	R8	R9	R4	R7	Tub	R5
Normfinder	Tub	R3	R11	R5	R1	R9	R6	R7	R8	R4	R2	R10	R12
Genorm	Tub	R3	R11	R5	R6	R1	R7	R9	R8	R4	R2	R12	R10
Genorm (Fig. 2A)	R3	R11	Tub	R5	R1	R9	R4	R8	R7	R12	R6	R10	R2
Recommended comprehensive ranking	R3	R11	R1	R6	Tub	R9	R5	R7	R8	R4	R2	R10	R12
