# Supplementary material for: Tracking the best reference genes for RT-qPCR data normalization in filamentous fungi
Source: BMC Genomics. 2015 Feb 14;16(1):71. doi: 10.1186/s12864-015-1224-y (PMC4342825; doi:10.1186/s12864-015-1224-y)
Supplement: Additional file 5: — Detailed Heat Map. [file 12864_2015_1224_MOESM5_ESM.xlsx]

## Sheet: Feuil1
				R2	R5	R9	R11	R13	R17	R19	R21	R25	R26	R31	R32		C1	C2	C3	C4	C5	C6	C7	C8	C9	C10	C11	C12		Sc1	Sc2	Sc3	Sc4
				DUF221 domain protein	Ubiquitin carrier protein	CECR1 family adenosine deaminase	Mitochondrial membrane fission protein (Fis1)	Copper-transporting ATPase	Cohesin complex subunit (Psm1)	Spo7-like protein	SAGA-like transcriptional regulatory complex subunit Spt3	DUF500 domain protein	Rho GTPase activator (Sac7)	AP-2 adaptor complex subunit beta	Protein translocation complex componenet (Npl1)		actin	aminopeptidase C	cytocrome c oxydase subunit V	glyceraldehyde 3-phosphate dehydrogenase	glucokinase	glucose 6-phosphate dehydrogenase	isocitrate dehydrogenase precursor	phosphofructokinase	phosphoglucose isomerase	secretion associated GTP-binding protein	translation elongation factor 1a	beta-tubulin		ALG9	TAF10	TFC1	UBC6
C sources	Talaromyces versatilis	Talaromyces versatilis	24Starw/48Glu	-0.0773825	0.141706	0.0163282	-0.0038866	-0.0640278	0.0129688	-0.0105803	0.0120392	0.0632699	0.19155	0.0588194	0.0946826		-0.50601	3.47158	-2.28749	-1.58511	-1.0222	-1.70056	0.560943	-1.52251	-0.037318	0.489275	-2.73118	-0.226856		-0.420492	1.065	-0.188947	-0.0497187
C sources	Talaromyces versatilis	Talaromyces versatilis	5Glu/48Glu	0.0800572	0.00873229	-0.0501235	0.0664297	0.0696752	0.160983	0.0354525	0.184183	0.226138	0.0675518	0.0272822	0.247359		0.67056	0.703018	-0.0999678	1.64051	0.881706	-0.575567	-0.185531	0.100413	0.996861	0.338212	-0.00826033	1.3091		0.251974	0.145514	-0.0730915	-0.767589
C sources	Aspergillus niger	Aspergillus niger - GSE33852	24Starw/48Glu	-0.576618	-0.552879	-0.115788	-0.0861225	-0.793119	-1.0264	-0.536815	-0.307782	-0.147999	0.185273	-0.948664	-0.254573		-1.35776	-3.73232	-2.4077	-2.21772	-0.0555724	-1.15309	-1.40766	-2.87622	-0.843034	-0.415624	-0.354011			-1.19328	-0.308138	1.83773	-0.326457
C sources	Aspergillus niger	Aspergillus niger - GSE33852	5Glu/48Glu	0.949281	-1.05323	-0.798988	0.416563	-0.0843627	-0.830701	-1.31758	-0.748947	2.53145	0.868587	-0.475956	-0.196113		-0.703847	-2.745	0.45782	0.91439	0.943403	-0.392451	0.739183	0.308447	0.266723	0.638498	0.432281			-0.929681	0.0746525	0.693339	-0.0380606
Stress	Aspergillus niger	Aspergillus niger - GSE39559	Day1/Exp	-0.438852	0.371253	-0.130241	-0.334795	0.879723	-0.748356	0.043984	0.381091	2.20308	1.35749	-0.0311717	-0.954542		-0.349358	-1.66795	-2.16872	-0.690345	-0.984003	-0.905563	-1.19661	-1.57944	-0.533708	-0.779769	-0.297451			-0.235901	-0.00257549	-0.0295522	-0.0954364
Stress	Aspergillus niger	Aspergillus niger - GSE39559	Day3/Exp	-0.145555	0.593685	-0.154621	-0.143169	1.6022	-0.71013	0.105753	0.938192	2.83157	1.77964	0.169407	-0.522637		-0.534548	-2.6178	-1.70425	-0.781931	-1.04745	-0.722848	-1.71742	-1.47131	-0.671607	-0.640385	-0.406686			-0.399245	0.087129	0.146913	0.0282405
Stress	Aspergillus niger	Aspergillus niger - GSE39559	Day6/Exp	-0.157729	0.752248	-0.136199	-0.440717	1.84595	-0.370156	0.0303843	0.817691	3.0227	2.05211	0.152074	-0.479603		-0.600341	-2.44331	-1.617	-0.768139	-0.943867	-0.759114	-1.59614	-1.26709	-0.662075	-0.606143	-0.365249			-0.324622	0.0618483	-0.017247	0.323284
Stress	Aspergillus flavus	Aspergillus flavus - GSE40202	5-AC/WT	0.0766589	-0.684188	0.195936	-0.322572	-0.333158	0.246627	-0.256938	-0.148675	-0.194651	-0.0755438	-0.434277	0.0420707		-0.0348258	0.177705	-0.775009	0.105136	0.144396	0.0113908	-0.604067	0.572048	-0.287857	-0.045175	0.821431	-0.317331		-0.722926	-0.359001	0.783779	-0.0405774
Stress	Aspergillus flavus	Aspergillus flavus - GSE40202	Gallic acid/WT	0.430392	0.0976256	0.28421	-0.327729	-0.574911	0.220313	0.642704	0.0969194	0.46783	-0.139119	0.139893	-0.188588		0.146091	-0.0386875	-0.349444	0.21769	0.188166	0.169054	0.0153163	0.764795	0.462245	-0.0899771	0.358721	-0.125353		-0.296219	-0.0451786	-0.0329284	-0.0279196
Stress	Aspergillus flavus	Aspergillus flavus - GSE30031	T37/T30	1.74431	0.822195	-1.47102	-0.602312	-2.51658	-0.163284	1.62669	-0.113666	-0.384435	1.25888	0.541558	-0.37177		0.401619	-0.424586	0.197514	0.946358	0.600867	0.842968	-1.78996	2.0441	0.982653	0.971944	-0.274599	0.0021672		0.0870231	1.08038	1.17678	0.752784
Stress	Aspergillus fumigatus	Aspergillus fumigatus - GSE30579	T12/T0	1.43239	0.561139	-1.46315	-0.619633		-0.485648	-0.45895	-1.74079	2.19847	-1.51321	-1.49297	-0.674509		-0.171712	-2.40085	-0.890283	-0.0638466	-0.465135	-1.77882	-0.939979	-0.445402	-0.744681	-0.430722	-0.439166	-0.673784		-3.28309	-1.13217	-1.32948	0.0949594
Stress	Aspergillus fumigatus	Aspergillus fumigatus - GSE30579	T24/T0	0.342831	1.65627	-0.516628	-0.0456315	1.26439	-0.468486	-0.272586	-0.401671	0.736733	-0.15221	-0.38911	-0.221236		-0.453336	-1.06593	-0.39611	-0.354831	-0.378633	-0.614625	-0.455656	-0.294184	-0.623355	-0.221037	-0.42243	-0.653986		-0.73561	-0.451817	-0.160108	-0.176448
Stress	Aspergillus fumigatus	Aspergillus fumigatus - GSE30579	T36/T0	0.736344	0.383484	-1.00629	-0.690781		-0.665426	-0.443644	-0.105167	1.23275	-0.0750885	-0.436158	-0.256072		-0.826119	-3.13955	-1.02661	-0.0880394	0.0206954	-1.53311	-0.761949	-0.22993	-1.23587	-0.42312	-0.607078	-1.02967		-0.771629	-0.135109	0.183561	-0.375309
Stress	Aspergillus oryzae	Aspergillus oryzae - GSE18851	Liquid culture/Solid culture	0.271447	1.59466	0.638261	0.0253853	-0.321928	-0.0159601	0.532111	1.32082	0.00852827	0.125531	-0.109203	-0.658404		-0.346675	-0.0727563	-1.04482	0.161031	-1.32482	-0.390137	-1.84834	-1.08172	0.672052	-0.555006	-0.868749	0.128106		0.0424353	0.221998		0.68018
Stress	Aspergillus oryzae	Aspergillus oryzae - GSE18851	Solid culture ER stress/Solid culture	0.178337	0.839384	-0.502985	0.898329	1.18057	-0.0303914	-0.0855181	1.17911	1.78519	0.105951	-0.661251	2.08565		-0.474421	1	-1.59683	-0.593548	-1.93202	0.470649	-1.15961	-1.53641	-0.106776	0.73676	-0.762208	-1.56583		-0.289108	0.198152		-0.0573712
Stress	Aspergillus oryzae	Aspergillus oryzae - GSE18851	Liquid culture ER stress/Solid culture	-0.315614	1.05559	0.340424	0.597241	1.11548	-0.579127	-0.26096	2.02262	3.2056	0.317292	-1.17221	0.994114		-1.51654	0.863679	-2.59391	-0.762364	-2.96886	0.164811	-1.69591	-1.82918	-0.383731	0.166043	-2.4366	-2.22931		-1.58496	-0.25259		-0.662965
C sources	Aspergillus nidulans	Aspergillus nidulans - GSE44100	WT Avicel/WT NoC	-0.754095	-0.486161	0.219109	-0.784327	-0.369785	-0.166548	-0.979512	-0.264751	0.524798	0.0753379	-0.472051	-0.856451		-0.0492468	0.483813	-0.168908	0.45834	0.852126	0.382508	1.02615	-0.230341	0.250522	-0.764996	-0.108023	-0.139722		-0.927325	-0.237591	0.0347337	-0.133055
C sources	Aspergillus nidulans	Aspergillus nidulans - GSE44100	ΔclrB Avicel/WT NoC	-0.208942	-0.391836	0.661911	-0.375518	-0.153273	-0.00383301	-0.354045	0.125191	0.294346	0.0623557	-0.312661	-0.231254		0.121548	0.23686	-0.100132	0.185794	-0.300891	0.260143	0.853713	-0.0238292	0.108742	-0.373231	-0.216841	-0.932571		-0.308194	-0.0406136	-0.194136	0.0381012
Host interaction	Blumeria graminis A6	Blumeria graminis - GSE43163	B12_A6_6hpi/B12_A6_12hpi	-0.551015	-1.02237	0.903785	0.0059006	0.968464	-1.99231	-1.32193	-1.21864	-1.31578	-1.26303	-1.03953	0.529978		-1.02147	-1.18575	-1.48954	-1.10161	-0.891294	1.82126	0.342888	-1.43586	-1.50328	-1.48195	-0.243863	-1.21548		-0.520832	-1.47883	0.0824622	-0.823122
Host interaction	Blumeria graminis A6	Blumeria graminis - GSE43163	B12_A6_6hpi/B12_A6_18hpi	-0.97728	-0.803199	0.718229	-0.294113	0.821765	-2.29897	-0.977974	-1.41504	-0.68054	-0.819428	-1.16506	-1.08624		-1.82771	-0.64174	-1.51281	-2.04443	-1.17306	-0.260591	0.112768	-2.0462	-1.4901	-1.95839	-0.519675	-1.09954		-0.956931	-1.54157	-0.944505	-1.55394
Host interaction	Blumeria graminis A6	Blumeria graminis - GSE43163	B12_A6_6hpi/B12_A6_24hpi	-0.392317	-1.04509	1.06817	-0.692333	-0.269287	-2.18934	-0.934905	-1.16711	-0.847997	-1.20645	-1.64467	-2.06565		-1.66272	-0.99035	-1.16993	-2.35678	-0.914753	-1.06246	-0.357552	-2.42472	-1.00468	-1.57506	-0.698658	-0.715465		-1.26303	-1.27854	-0.839535	-1.52356
Host interaction	Blumeria graminis A6	Blumeria graminis - GSE43163	pps_A6_12h/pps_A6_6h	0.130397	-0.536667	1.72437	0.936806	1.29165	-1.17195	-0.977974	-0.769116	-1.53533	-0.569366	-1.078	0.834029		-0.592355	-1.21791	-1.23173	-1.0094	-0.561879	2.33958	0.630477	-1.18477	-1.20062	-1.02709	0.273662	-1.79181		-1.57135	-1.51785	-0.970854	-1.79564
Host interaction	Blumeria graminis A6	Blumeria graminis - GSE43163	pps_A6_18h/pps_A6_6h	-0.154171	-0.400784	1.72437	0.163499	1.11119	-1.47573	-0.893085	-0.615082	-0.349235	-0.394279	-1.50542	-0.976439		-1.27751	-0.771841	-1.23173	-1.94877	-0.804449	-0.0527415	0.499233	-2.18045	-1.04629	-1.43347	-0.0415213	-1.18695		-1.86312	-1.16993	-0.756729	-1.35364
Host interaction	Blumeria graminis A6	Blumeria graminis - GSE43163	pps_A6_24h/pps_A6_6h	-1.14336	-1.74723	0.605721	-0.618321	-0.978752	-2.38827	-1.56294	-1.8314	-1.59946	-1.61667	-2.45651	-2.30775		-2.11086	-1.78727	-1.93627	-3.20939	-1.56188	-1.49881	-0.746243	-3.65726	-1.72855	-2.34641	-1.1413	-1.964		-2.47317	-2.02308	-1.91427	-2.39428
Host interaction	Blumeria graminis A6	Blumeria graminis - GSE43163	B12_K1_6hpi/B12_K1_12hpi	-1.6079	-1.52952	0.493815	-0.894291	0.233109	-1.81139	-1.4458	-1.86326	-2.50674	-1.75899	-1.71823	-0.293264		-1.44242	-1.75189	-2.38431	-2.32613	-1.7625	0.511442	-1.04915	-2.57693	-1.95807	-2.24571	-0.807355	-0.629528		-0.84986	-1.02934	0.0262315	-0.509014
Host interaction	Blumeria graminis K1	Blumeria graminis - GSE43163	B12_K1_6hpi/B12_K1_18hpi	-1.56687	-1.50399	0.339486	-1.2084	-0.00603639	-1.60117	-2.21632	-1.35176	-1.42494	-1.10188	-1.39941	-1.10247		-1.808	-1.10297	-1.77715	-2.41728	-1.3604	-0.847997	-1.03493	-2.22078	-1.82879	-2.56027	-0.766396	-1.07892		-1.27612	-1.06942	-0.638901	-1.10093
Host interaction	Blumeria graminis K1	Blumeria graminis - GSE43163	B12_K1_6hpi/B12_K1_24hpi	-1.95079	-2.33688	-0.155278	-1.65409	-1.20344	-3.0915	-2.39689	-2.46366	-2.10985	-2.2115	-2.7028	-3.17961		-2.62956	-2.14782	-2.97768	-3.43531	-1.7625	-2.72012	-1.9	-3.67646	-2.13364	-2.98408	-2.03638	-1.45396		-2.14684	-2.41181	-1.44626	-2.81714
Host interaction	Blumeria graminis K1	Blumeria graminis - GSE43163	pps_K1_12h/pps_K1_6h	-1.03435	-0.451107	1.47393	-0.054824	0.499198	-0.711875	-1.22239	-1.46815	-1.37304	-0.874469	-0.884523	0.440311		-1.12812	-1.0199	-1.56041	-1.68979	-0.847997	1.41265	-0.0303736	-1.63066	-1.41814	-1.97422	0.0685871	-0.665466		-0.280108	-0.456378	-0.0157673	-0.901436
Host interaction	Blumeria graminis K1	Blumeria graminis - GSE43163	pps_K1_18h/pps_K1_6h	-1.19994	-1.14018	1.28951	-0.864721	0.0937465	-1.11042	-1.29278	-0.915608	-1.68907	-1.1375	-1.26303	-0.844519		-1.74208	-1.23563	-1.54226	-2.13268	-0.847997	-0.172316	-0.678072	-1.87983	-1.18866	-1.8043	-0.365602	-0.957323		-1.12399	-0.79518	-0.968973	-1.62936
Host interaction	Blumeria graminis K1	Blumeria graminis - GSE43163	pps_K1_24h/pps_K1_6h	-0.29045	-0.688798	2.30581	-0.539235	0.0841604	-1.078	-0.807355	-0.30895	-0.522421	-0.289507	-0.511714	-0.757844		-0.85436	-0.323576	-0.787371	-1.67429	-0.0360693	-0.36804	0.321928	-1.81057	-0.00933786	-1.18415	0.341824	0.230461		-0.708951	-0.560715	0	-1.2718
Host interaction	Blumeria graminis K1	Blumeria graminis - GSE43163	B12_A6_6hpi/pps_A6_6hpi	-0.352789	-0.145851	-0.430634	-0.479526	-0.134777	-0.071161	0	-0.0811368	-0.226509	-0.383329	0.153951	-0.182713		-0.239272	0.107261	-0.179203	0.10723	0.108706	-0.275313	-0.242075	0.117066	-0.116645	-0.0415646	-0.20883	0.582361		0.676705	-0.0561431	0.527247	0.415037
Host interaction	Blumeria graminis K1	Blumeria graminis - GSE43163	B12_K1_6hpi/pps_K1_6hpi	-0.898948	-1.16695	-1.44478	-0.798244	-0.759224	-0.91396	-0.689071	-1.04281	-1.10985	-1	-1.08746	-1.04409		-0.761279	-0.942889	-0.946385	-0.82598	-1.23001	-1.28907	-1.1224	-0.995172	-1.26691	-0.782444	-0.984329	-0.280696		-0.866733	-1.33653	-0.244622	-0.580097
Host interaction	Colletotrichum graminicola	Colletotrichum graminicola - GSE34632	BP/AP	-0.0385509	-0.0210092	-0.352516	0.926387	-0.354362	-0.0439649	0.0565219	-0.91443	-1.47358	-0.0899421	0.26788	-0.275525		0.625139	0.597368	0.5443	0.661546	-0.206063	-0.345483	-0.368282	0.153791	0.160724	0.273755	0.0515459	0.320347		0.583022	0.755965	-0.301744	-0.325507
Host interaction	Colletotrichum graminicola	Colletotrichum graminicola - GSE34632	NP/AP	0.75154	-0.283528	0.893602	1.19586	-0.651145	0.268945	-0.3683	-0.440499	-1.914	0.682479	0.677186	-0.538139		0.740352	0.660208	0.191199	0.937662	0.862322	0.481923	0.0783652	0.637247	0.558547	0.00496927	-0.0432804	-0.0187339		1.15694	0.801999	-0.320511	-0.00286281
Host interaction	Colletotrichum higginsianum	Colletotrichum higginsianum - GSE33683	BH/VA	-3.00773	-0.695766	-1.12553	-2.41128	0.177949	-1.38227	-1.24525	-2.37156	-0.481236	-1.07203	-1.385	0.584114		-0.931213	-2.16275	0.453142	-0.255048	-1.62233	-0.391258	-1.0208	-0.600197	-0.97986	-0.873497	0.232895	-0.00904829		-0.661966	-1.44211	-0.96705	-2.34076
Host interaction	Colletotrichum higginsianum	Colletotrichum higginsianum - GSE33683	PA/VA	-2.78856	-1.09768	-1.63077	-2.71084	0.249978	-1.57841	-1.32372	-2.1389	-0.910173	-0.628351	-1.53665	-0.138776		-1.26035	-1.96822	-0.252542	-0.602795	-1.35674	-0.754718	-1.06871	-1.10692	-1.50092	-1.06767	-0.738015	-0.292907		-0.695574	-2.07146	-1.22081	-1.78058
Host interaction	Colletotrichum higginsianum	Colletotrichum higginsianum - GSE33683	SW/VA	-0.88749	0.354769	0.718818	-1.02661	1.3517	0.983016	-0.262319	-1.6382	-0.274622	0.121231	0.59927	2.11077		1.56344	-0.423519	2.44328	1.74632	0.366111	1.9068	1.41197	0.998484	1.37268	0.787028	2.23495	2.5883		1.26503	-0.540081	-0.220806	-1.07029
C sources	Fibroporia radiculosa	Fibroporia radiculosa - GSE35333	Day 154/Day31	0.095384	0.533941	-1.20653	0.108439	0.701232	-0.107406		-0.140519		-0.267758	0.0174639	0.139145		-0.0732201	0.113887	-0.413742	-0.828088	0.650508	0.762532	0.738474	-0.540206	0.53948	-0.178769	0.500086	0.0805664		-0.613821	0.0297286	0.110054	-0.579728
Host interaction	Leptosphaeria maculans	Leptosphaeria maculans	Stem without symptoms (3wpi)/Infected cotyledons (7dpi)	0.261182	0.165945	0.603351	0.485563	2.50793	-0.450726	0.415174	0.919966	0.959495	0.251312	-0.659989	-0.585118		-0.630745	3.48126	-0.322498	-0.426637	-0.521845	-0.409269	0.643235	0.819301	-0.346314	-0.547399	-0.769653	-0.484091		-0.492283	-0.145858	0.755961	0.189253
Host interaction	Leptosphaeria maculans	Leptosphaeria maculans	Healthy spots of the necrotic stem (3wpi)/Infected cotyledons (7dpi)	0.790021	0.116176	1.42032	0.624456	3.46995	-0.311834	-0.708968	0.0588586	1.39607	0.883244	-0.762104	-1.07008		-0.964085	4.19792	-0.886624	-0.622878	-0.208274	-0.202071	0.521213	0.701418	-0.461467	-0.730435	-0.974715	-0.482049		-1.16075	-0.296473	-1.56458	0.0936799
Host interaction	Leptosphaeria maculans	Leptosphaeria maculans	Necrotic stem (3wpi)/Infected ctyledons (7dpi)	0.633544	0.300047	0.972831	0.378302	3.01973	-0.167402	0.58302	1.02641	1.10716	0.810627	-0.18883	-0.474674		-0.57827	4.36	-0.556014	-0.461959	-0.399956	-0.394236	0.911795	0.631003	-0.203734	-0.304084	-0.948405	-0.529238		-1.04433	0.234982	0.201341	0.345026
C sources	Magnaporthe oryzae	Magnaporthe oryzae - GSE30327	Complete media/Glucose MM	0.677843	0.452483	1.21924	0.237521	-0.272256	0.549135	-0.0309126	-0.466401	0.292637	0.650633	-0.199277	0.654344		0.360088	-0.153577	0.897597	-0.302899	0.0386241	-0.388827	0.0985268	-0.473924	-0.304138	-0.27785	0.209612	0.342411		-1.19556	1.06429	-0.0668493	0.636665
C sources	Neurospora crassa	Neurospora crassa - GSE44100	WT Avicel/WT NoC	-0.271314	-0.400327	-0.284643	-0.604352	-0.0618156	-0.474213	-0.563615	-0.429396	-0.627854	-0.101893	-0.521287	1.48249		-0.180114	0.00725975	-0.0674034	0.543946	1.04115	-0.400062	-0.429895	-0.535327	-0.550474	0.0370664	-0.116718	-0.0943801		-0.597295	-0.854159	-0.575049	-0.274767
C sources	Neurospora crassa	Neurospora crassa - GSE44100	Δclr1 Avicel/WT NoC	0.104857	-0.0335468	0.0975295	-0.0969734	0.349035	-0.161662	-0.47284	-0.0586165	0.209981	0.460078	0.0450343	0.166603		-0.00324958	0.439897	-0.0707069	0.368606	0.266521	-0.320806	0.178335	-0.108886	0.174993	-0.163066	0.125659	0.336972		-0.189101	-0.528163	-0.109481	0.0323044
C sources	Neurospora crassa	Neurospora crassa - GSE44100	Pc2 NoC/WT NoC	-0.178342	-0.754676	-0.215818	-0.322968	0.14387	-0.399437	-1.21887	-0.348251	-0.340987	0.353282	-0.0512208	0.741178		-0.089469	0.660058	-0.300571	-0.488992	0.189262	0.0637432	-0.784891	-0.749226	0.134564	-0.330586	-0.684695	-0.357959		-1.6512	-0.697805	-0.440971	-0.0334801
C sources	Neurospora crassa	Neurospora crassa - GSE44100	Pc2 Sucrose/WT NoC	-1.02449	-0.747509	-1.82114	-0.650507	-4.81478	-0.531631	0.0916084	-1.95535	-1.00257	-1.50821	-1.19178	-0.614268		-0.438094	-2.13735	0.795311	1.56693	1.43723	-0.042388	-0.634269	2.08731	-0.737008	-0.593129	0.991342	0.315698		1.03923	-1.15988	-1.19358	-1.02526
C sources	Neurospora crassa	Neurospora crassa - GSE35227	cdr1 Avicel 1h/cdr1 Sucrose 1h	0.715549	0.424501	0.933795	0.855402	2.19697	-0.57946	-1.08127	1.11045	-0.47705	0.807302	-0.488629	0.472408		-0.513223	1.21997	-0.625615	-0.323588	0.132944	-0.469208	-0.440933	-1.45145	0.256004	0.159796	-0.65124	-0.729737		-0.475292	0.0318525	-0.20872	0.0147088
C sources	Neurospora crassa	Neurospora crassa - GSE35227	cdr1 Avicel 4h/ cdr1 Sucrose 1h	1.04543	0.29489	1.07439	0.148058	4.02808	-1.22615	-0.189203	1.40958	0.612593	0.549927	-0.748594	-0.387768		-1.4375	1.22061	-1.66659	-1.38085	-0.0677085	-1.60634	-0.835943	-2.13771	-0.282493	-0.420033	-1.79225	-0.962686		-0.486847	0.246572	-0.0383615	0.150952
C sources	Neurospora crassa	Neurospora crassa - GSE35227	cdr1 Sucrose 4h/ cdr1 Sucrose 1h	0.713925	0.158508	0.145424	0.184055	0.78316	-0.550578	0.976185	0.260124	-0.0617232	-0.14707	-0.659379	-0.0783206		0.0191684	0.122566	-0.0228201	0.218141	1.15435	-0.0813063	-0.635265	0.384963	0.367741	0.0974071	0.236408	-0.175425		2.34212	-0.125534	-0.286054	-0.513878
C sources	Neurospora crassa	Neurospora crassa - GSE35227	cdr2 Avicel 1h/cdr2 Sucrose 1h	0.978843	0.467899	1.16015	0.833168	2.65081	-0.479124	-1.21558	1.28801	-0.544146	1.03049	-0.826172	0.379107		-0.730826	1.66041	-0.997938	-0.704571	0.0409583	-0.521816	-0.523507	-1.90948	0.136371	0.109458	-0.790639	-0.975765		-0.776641	-0.235599	-0.141108	-0.153421
C sources	Neurospora crassa	Neurospora crassa - GSE35227	cdr2 Avicel 4h/cdr2 Sucrose 1h	1.29283	0.0454935	1.19755	0.0304488	4.23005	-0.942366	-0.866637	1.3566	0.459941	0.643947	-0.900185	-0.592205		-1.36075	1.40487	-1.85552	-2.02984	-0.149804	-1.38178	-1.04998	-2.17202	-0.291728	-0.557016	-1.6294	-0.882836		-0.691005	0.00958304	0.271192	0.13136
C sources	Neurospora crassa	Neurospora crassa - GSE35227	cdr2 Sucrose 4h/cdr2 Sucrose 1h	0.820084	-0.0773299	-0.0185862	0.284568	0.663279	-0.485857	0.798225	0.28715	0.186243	-0.0527554	-0.966129	-0.404067		-0.126601	0.230544	-0.156606	0.0455541	1.2373	-0.0340012	-0.913242	0.448988	-0.105693	-0.0411392	0.311951	-0.347619		2.0374	-0.564889	-0.197622	-0.493139
C sources	Neurospora crassa	Neurospora crassa - GSE35227	WT Avicel 1h/WT Sucrose 1h	1.81885	0.162985	1.72844	0.0851477	4.1338	-0.975701	-0.332198	1.41967	-0.504859	0.472918	-0.929754	1.15934		-1.40062	1.99632	-1.22213	-0.625321	0.439425	-0.299465	-0.832305	-1.40603	0.387504	-0.443583	-0.997814	-1.53961		-1.04108	-0.367037	-0.0537232	0.173594
C sources	Neurospora crassa	Neurospora crassa - GSE35227	WT Avicel 2h/WT Sucrose 1h	1.48585	1.06349	2.70764	1.49875	3.86957	-0.911188	-0.402577	1.76829	-1.09683	0.964786	-0.829793	-0.207523		-1.72293	2.11021	-1.85474	-1.15145	-0.450502	-1.12172	-1.3491	-2.42269	0.429966	-0.15057	-1.63413	-1.36653		-1.8176	-0.611336	-0.586184	0.554186
C sources	Neurospora crassa	Neurospora crassa - GSE35227	WT Avicel 4h/WT Sucrose 1h	1.81885	0.162985	1.72844	0.0851477	4.1338	-0.975701	-0.332198	1.41967	-0.504859	0.472918	-0.929754	1.15934		-1.15839	2.18696	-1.6267	-0.686266	1.44981	-0.839894	-1.03939	-1.35753	-0.21317	-0.307665	-1.40635	-1.25896		-0.996525	-0.524086	0.0371272	0.444568
C sources	Neurospora crassa	Neurospora crassa - GSE35227	WT Avicel 30min/WT Sucrose 1h	1.49748	-0.32035	2.68014	1.76687	2.64016	-0.723658	-1.9424	1.62736	-1.19556	1.09802	-1.53909	-0.262341		-1.09966	2.11199	-0.813031	0.0901633	0.763312	-0.45403	-0.695884	-1.21363	0.650644	-0.504289	-0.441585	-1.15974		-1.21977	-1.23441	-0.510775	-0.332935
C sources	Neurospora crassa	Neurospora crassa - GSE35227	WT NoC 1h/WT Sucrose 1h	1.72535	0.779111	2.83775	1.47719	3.14583	-0.552369	-0.756209	1.93624	-1.76874	0.579494	-1.78253	-0.955538		-1.88181	1.8009	-0.988724	-1.66365	-0.657196	-1.38777	-1.28149	-2.1176	0.548711	-0.00307033	-1.70428	-1.82944		-1.45666	0.273391	-0.461946	0.160748
C sources	Neurospora crassa	Neurospora crassa - GSE35227	WT NoC 4h/WT Sucrose 1h	1.69865	0.186909	1.71291	0.388904	3.84744	-0.821655	-0.108577	1.51696	-0.221627	0.221232	-0.745861	-0.698958		-1.58786	1.85155	-1.85597	-1.66097	-0.00637771	-0.802398	-0.928096	-1.19369	0.0572449	-0.681168	-1.6632	-1.48095		-0.730452	0.111567	0.332524	0.427816
C sources	Neurospora crassa	Neurospora crassa - GSE35227	WT Sucrose 4h/WT Sucrose 1h	1.25921	0.186354	0.60093	0.366069	0.0978939	-0.069386	0.890249	0.0518954	-0.566271	-0.428586	-0.807907	-0.144142		-0.506472	0.536079	-0.106008	0.320505	1.45103	-0.0331173	-0.436884	0.993069	-0.0686456	-0.0973591	0.503428	-0.113968		1.83934	-0.656349	-0.0916614	0.187932
C sources	Neurospora crassa	Neurospora crassa - GSE35227	cdr1 Sucrose 1h/WT Sucrose 1h	0.565907	-0.061731	0.656369	0.405374	-0.246681	0.143429	-0.299632	0.0542957	-0.575529	-0.0531378	-0.0915219	-0.15523		-0.0548928	0.487125	-0.258004	0.475327	0.505568	0.309922	0.202718	0.822422	0.303317	-0.266426	0.0947836	-0.27516		-0.609655	-0.474302	0.0940869	0.459314
C sources	Neurospora crassa	Neurospora crassa - GSE35227	cdr2 Sucrose 1h/WT Sucrose 1h	0.565907	-0.061731	0.656369	0.405374	-0.246681	0.143429	-0.299632	0.0542957	-0.575529	-0.0531378	-0.0915219	-0.15523		-0.0548928	0.487125	-0.258004	0.475327	0.505568	0.309922	0.202718	0.822422	0.303317	-0.266426	0.0947836	-0.27516		-0.609655	-0.474302	0.0940869	0.459314
C sources	Neurospora crassa	Neurospora crassa - GSE36719	WT_Cellobiose/WT_sucrose	0.308878	0.254357	0.225138	0.31068	1.70368	-0.945005	-0.0737009	0.606388	0.0144498	0.570199	0.367324	-0.127122		1.40801	0.0583413	-0.38541	0.0702167	0.831908	-0.549711	-0.258746	-0.208113	0.835533	-0.377527	-0.970593	-0.586074		-0.39507	-0.36139	-0.580531	0.175378
C sources	Neurospora crassa	Neurospora crassa - GSE36719	WT_Avicel/WT_Sucrose	0.559633	-0.023369	1.12751	-0.280922	4.03591	-0.906315	-1.22245	1.36778	0.0614123	0.901504	-0.121848	1.30348		-0.651918	1.65088	-1.52069	-1.00677	-0.00122251	-0.806777	-0.602507	-2.3506	-0.144525	-0.210306	-1.90978	-1.14499		-2.83587	0.132263	0.128789	0.256636
C sources	Neurospora crassa	Neurospora crassa - GSE36719	WT_NoC/WT_Sucrose	0.439437	0.000554882	1.11198	0.0228347	3.74955	-0.752269	-0.998826	1.46506	0.344644	0.649818	0.0620455	-0.554816		-1.08139	1.31547	-1.74996	-1.98148	-1.45741	-0.769281	-0.491212	-2.18676	0.12589	-0.583809	-2.16663	-1.36698		-2.5698	0.767916	0.424185	0.239884
C sources	Neurospora crassa	Neurospora crassa - GSE36719	TBGK_Avicel/TBGK_Sucrose	0.132941	0.947817	0.517341	0.730758	2.18916	-0.960406	-0.24764	0.92768	-0.1631	0.357926	-1.08709	1.75982		-1.17653	0.67128	-0.930926	0.791454	1.63321	-0.881941	-1.6053	-1.22452	0.185543	0.262598	-1.28373	-1.56468		-2.77441	-0.901724	-0.0915903	0.77785
C sources	Neurospora crassa	Neurospora crassa - GSE36719	TBGK_Cellobiose/TBGK_Sucrose	0.533885	0.546509	0.857145	0.178547	3.49061	-2.02294	-0.791405	1.74241	-0.25575	0.424877	-0.746623	0.567217		-0.588047	-0.0717093	-0.42598	0.184031	1.77928	-0.579921	-1.40757	-1.77746	-0.0811422	0.251375	-1.38513	-1.35857		-2.45067	-0.679953	-0.479322	0.422397
C sources	Neurospora crassa	Neurospora crassa - GSE36719	TGBK_Sucrose/WT_Sucrose	0.382773	0.0395848	0.134765	-0.0259632	0.843706	-0.461081	0.33635	-0.0306652	-0.298242	0.278936	0.537502	-0.168432		1.63481	0.245322	-0.284809	-0.485731	-0.371036	-0.461953	-0.0100468	0.0633117	0.287532	-0.308563	-0.635803	-0.0813317		-0.209522	-0.0229484	-0.389283	0.0412447
Developmental stages	Pyronema omphalodes	Pyronema omphalodes - GSE41631	Sex/DD	-0.0816561	0.0616549	0.210616		1.40574	0.209371	0.301391	-0.279587		0.482321	-0.1021	-0.116685		0.126059	0.892901	-0.0464798	0.916915	-0.48761	-0.433933	-0.0396679	1.04537	0.31698	0.152624	-0.112919	0.0576528		0.301298	-0.0910366	-0.437354	0.409812
Developmental stages	Pyronema omphalodes	Pyronema omphalodes - GSE41631	Vegmix/DD	-0.410239	0.291022	0.025168		1.18586	-0.519101	0.373454	0.0553695		-0.514421	0.0816529	-0.0911222		0.40401	2.65673	0.323025	0.978037	-0.428798	-0.177939	0.71771	1.35671	0.244064	0.131877	-0.173355	0.195354		-0.451791	0.139958	-0.192391	0.202902
Developmental stages	Rhizophagus irregularis	Rhizophagus irregularis	Ctrl time point 2d vs Rhizo Ctrl time point 1h	0.0626989	0.711708	0.446108	0.264316	0.689413	0.362026		0.0320414		0.0945634	-0.032339	0.0777832		0.0668547	0.0520082	0.236898	0.547563	-0.292693	0.207745	1.64217	0.458194	0.622684	1.11167	-0.0991811	-0.532699		0.994769	0.279456	0.54546	0.199615
Developmental stages	Rhizophagus irregularis	Rhizophagus irregularis	Ctrl time point 7d vs Rhizo Ctrl time point 2d	0.261391	0.144296	0.00042147	-0.592505	0.310017	-0.18251		-0.0418345		-0.0155031	-0.128905	-0.319147		0.0277705	-0.304253	-0.00737378	0.0224314	0.385595	0.0138468	-0.893197	-0.119044	0.233078	-0.578279	-0.056227	-0.715471		0.173587	0.432883	-0.057722	0.306179
Developmental stages	Rhizophagus irregularis	Rhizophagus irregularis	Ctrl time point 14d vs Rhizo Ctrl time point 2d	0.553271	0.36017	0.235987	-0.0740855	0.408237	0.157244		0.123056		-0.0953305	0.0814494	-0.133047		-0.194388	-0.481152	-0.234319	0.0371401	0.602785	-0.137426	-0.0809421	0.427235	0.491988	-0.331443	-0.107653	-1.30101		0.462092	0.521041	0.249703	0.341724
Developmental stages	Rhizophagus irregularis	Rhizophagus irregularis	Ctrl time point 2d vs Rhizo GR24 time point 2d	0.107023	-0.0749036	0.0443193	0.0529582	0.22718	-0.0446638		0.144036		0.147395	0.204294	0.0559009		-0.031301	0.242125	-0.0614434	-0.0882005	-0.0550236	0.121846	0.335862	-0.00439782	-0.0768234	0.26983	-0.0327688	-0.130503		0.00117101	-0.0689241	0.478375	0.119779
Developmental stages	Rhizophagus irregularis	Rhizophagus irregularis	Ctrl of root exudate assay vs Rhizo Ctrl time point 2d	0.681836	0.522502	0.917227	-0.0553339	-0.241802	0.73071		0.605124		-0.184016	0.245126	-0.52943		0.0661127	-0.2186	-0.246543	0.833501	0.75488	0.455766	0.297687	0.205733	1.49164	-0.475997	-0.496558	-0.601312		0.370071	0.673086	0.579943	-0.145924
Developmental stages	Rhizophagus irregularis	Rhizophagus irregularis	exposed to root exudate vs Rhizo Ctrl time point 2d	0.585597	0.232224	0.852637	0.130109	-0.327916	0.911173		0.744746		0.228799	0.258652	-0.0650908		0.171043	-0.0675524	-0.171301	0.571782	0.91512	0.331921	0.252621	0.168927	1.30927	0.0524942	-0.414311	-0.388589		0.231261	0.511604	0.633541	-0.141632
Host interaction	Rhizophagus irregularis	Rhizophagus irregularis	Extraradical hyphae vs Rhizo Ctrl time point 2d	0.351007	-0.0558367	0.324447	0.169252	0.952105	0.599269		0.554248		0.672568	0.254968	0.100847		0.312107	-0.774972	-0.216987	0.618035	0.526025	0.285499	0.553147	0.12921	0.633841	0.0314333	-0.402769	0.0114012		0.129401	0.0737853	0.516288	-0.235569
Developmental stages	Rhizophagus irregularis	Rhizophagus irregularis	exposed to root exudate vs Rhizo Ctrl of root exudate assay	-0.0962391	-0.290278	-0.0645898	0.185443	-0.0861148	0.180463		0.139622		0.412815	0.0135261	0.464339		0.104931	0.151048	0.075242	-0.261719	0.16024	-0.123845	-0.0450655	-0.0368058	-0.182368	0.528492	0.0822471	0.212723		-0.138811	-0.161482	0.0535979	0.00429238
Host interaction	Rhizophagus irregularis	Rhizophagus irregularis	Pea wt/Rhizo 2w vs Rhizo Ctrl time point 2d	-0.680545	-0.57973	-1.11527	0.306539	0.79831	-0.666478		-0.309522		-0.157788	-0.381462	-0.0834513		0.178586	-1.00896	-0.211349	0.349772	-0.241093	-1.03759	-0.1508	0.114344	-0.657818	0.879526	0.120557	0.327568		-0.657749	0.637147	-0.00350591	-0.602831
Host interaction	Rhizophagus irregularis	Rhizophagus irregularis	Pea CCD8/Rhizo 4w vs Rhizo Ctrl time point 2d	-0.815978	-0.256849	-0.977487	1.11844	-1.27015	-0.38062		-0.159778		0.350412	0.193023	0.31176		0.00216074	-1.47937	-1.35295	1.24905	-0.802167	-1.45356	0.154443	0.396186	-1.12544	-1.54698	-0.512711	0.203323		-1.64431	0.0175334	-0.199885	0.243223
Host interaction	Rhizophagus irregularis	Rhizophagus irregularis	Lunularia/Rhizo vs Rhizo Ctrl time point 2d	-0.585694	-0.326619	-0.788049	-0.28661	0.527624	-0.0486223		0.732691		0.240705	-0.00514264	0.752783		0.424649	-0.240906	-0.569915	1.18141	0.500564	-0.263957	-1.99611	0.0174829	0.328759	0.794166	-0.193493	-0.284659		-0.485795	0.771703	0.382586	-0.0104607
Host interaction	Rhizophagus irregularis	Rhizophagus irregularis	/Brachypodium vs Rhizo Ctrl time point 2d	-0.533954	0.0448359	-0.74048	0.0688429	0.949232	0.477795		0.505019		0.266161	-0.502591	0.596369		0.428219	-2.1048	-0.270501	0.576385	0.534054	-0.187699	-0.982096	-0.22436	-0.0727222	0.0862357	-0.176424	0.103364		-0.403928	0.435844	0.334754	-0.245594
Host interaction	Rhizophagus irregularis	Rhizophagus irregularis	Medicago wt A17/Rhizo vs Rhizo Ctrl time point 2d	-0.931321	-0.0702016	-0.630658	0.122776	0.935315	0.10682		0.257662		0.287736	-0.651327	0.690393		0.527464	-0.678493	-0.772733	0.627223	0.280187	-1.01555	-0.421048	-0.0699061	0.00184916	0.707124	-0.0939741	0.218109		-0.885532	0.373477	0.033417	-0.129633
Host interaction	Rhizoctonia solanis	Rhizoctonia solanis - GSE32577	18 h/10 h	-0.325092	0.165639	-0.516002	-0.0778491	-0.367239	0.748283		-0.175454	0.0659175	0.042287	0.23583	0.270588		0.0103824	-0.382987	#N/A	0.0616911	-0.664186	-0.469225	-0.715563	-0.0368655	-1.40289	0.360567	-0.005226	0.170438		0.0143892	1.07553		-0.421323
Host interaction	Rhizoctonia solanis	Rhizoctonia solanis - GSE32577	24 h/10 h	0.139847	0.295879	-0.692747	-0.0166219	-0.526716	0.850706		0.0497038	0.489155	-0.103385	0.439616	0.526681		-0.199507	-0.36805	#N/A	-0.0321848	-0.53481	-0.317856	-0.0958156	0.189416	-0.950688	0.498255	-0.0736921	-0.0262546		0.400857	0.825088		-0.0497366
Host interaction	Rhizoctonia solanis	Rhizoctonia solanis - GSE32577	32 h/10 h	-0.210813	0.248068	-0.651659	-0.0775331	0.865684	1.51983		0.0487153	1.16326	-0.165347	0.223537	0.311325		-0.0463663	0.10633	#N/A	0.854308	-1.58329	-0.3774	0.0151115	0.449201	-0.658343	0.282579	-0.328646	-0.308245		-0.0147155	0.765002		-0.457559
Host interaction	Rhizoctonia solanis	Rhizoctonia solanis - GSE32577	48 h/10 h	-0.231092	0.0907069	-1.60896	0.364837	1.45081	-0.383851		0.0828948	0.538993	0.822391	-0.0511498	-0.322904		-0.255021	0.365626	#N/A	0.574625	-0.846842	-0.0234767	0.779383	0.547414	-0.573384	0.0235466	-0.0272205	0.0315951		0.0781389	0.127373		0.480739
Host interaction	Rhizoctonia solanis	Rhizoctonia solanis - GSE32577	72 h/10 h	-0.457458	0.691105	0.203531	-0.0313716	0.455186	0.0909353		-0.0255706	0.974654	-0.642298	0.033874	0.933529		-0.135506	0.42231	#N/A	0.601874	-0.142408	0.00615457	0.516236	0.64332	-0.385335	0.315745	0.344975	-0.276415		0.678668	0.8882		0.672056
Developmental stages	Sordaria macrospora	Sordaria macrospora - GSE33668	Sexual mycelium/Vegetative mycelium	-0.088438	-0.691038	-0.427993	-0.0431045	-0.692321	-0.507254	1.26144	-0.0280962	0.418181	-0.191674	0.605339	0.913612		1.05635	-0.793125	-0.301674	-0.0487079	-0.173216	1.95744	0.756968	-0.0510427	0.0327933	-0.217947	0.900978	1.23438		-0.156243	0.495411	-0.369045	-0.456082
Developmental stages	Sordaria macrospora	Sordaria macrospora - GSE33668	Protoperithecia WT/Vegetative mycelium	-1.38163	1.4913	-2.53605	-1.12435	-5.64652	0.22303	0.1453	0.674415	0.796525	-0.445729	1.08699	-1.63862		0.590696	-4.82655	-6.36766	-2.72474	1.20703	4.50743	-1.12213	-0.809105	-1.64569	-2.98589	-2.12654	-0.717085		-1.11159	2.1062	-0.56922	0.457662
Developmental stages	Sordaria macrospora	Sordaria macrospora - GSE33668	Protoperithecia pro1 mutant/Vegetative mycelium	-1.0544	1.23791	-1.30681	-2.56971	-6.5396	0.651874	0.0969856	1.43764	-0.525682	-1.72478	0.891643	-1.01948		0.15042	-3.25669	-5.38194	-2.95904	1.46593	2.71158	-2.53717	-1.50114	-2.09766	-3.67785	-2.51667	-0.311801		-0.894818	3.18488	-0.739984	0.56084
C sources	Trichoderma reesei	Trichoderma reesei - GSE44648	24Starw/48Glu	0.764048	1.01285	0.917819	0.267916	0.807169	0.943168	2.91703	1.46809	-2.41282	1.78224	1.67506	0.135283		-0.289982	3.30855	-1.18775	-1.64013	0.960736	-0.384627	-1.52634	-0.533029	-0.152334	-0.193177	0.399705	0.0150269		0.516828	0.593743	1.23501	0.303234
C sources	Trichoderma reesei	Trichoderma reesei - GSE44648	5Glu/48Glu	-1.17412	-1.1683	0.00166891	-0.551847	-1.22543	-0.478452	1.32729	0.212163	-2.24656	0.605887	-0.766129	-1.54376		-0.760306	-1.36159	-0.466702	0.162367	1.56311	-1.25932	-1.17097	-0.765503	-0.165099	-0.943675	1.3199	-0.0273364		-0.0774563	0.352973	-1.45632	-0.399739
