# Supplementary material for: Tracking the best reference genes for RT-qPCR data normalization in filamentous fungi
Source: BMC Genomics. 2015 Feb 14;16(1):71. doi: 10.1186/s12864-015-1224-y (PMC4342825; doi:10.1186/s12864-015-1224-y)
Supplement: Additional file 6: — List of classically used reference genes. [file 12864_2015_1224_MOESM6_ESM.xlsx]

## Sheet: Feuil1
			Organism and bibliographic reference
	Gene	Protein	Aspergillus niger - Bohle 2007	Trichoderma reesei - Steiger 2010	Beauveria bassiana - Zhou 2012	Heterobasidion annosum - Raffaello 2013	Hemileia vastatrix - Vieira 2011	Melampsora larici-populina - Hacquard 2011	Phytophora parasitica - Zhi 2006	Saccharimyces cerevisiae - Teste 2009
C1	act	Actin	x	x	x	x		x	x	x
C2	apsC	Aminopeptidase C	x
C3	coxV	Cytochrome C oxidase subunit V	x	x		x	x
C4	gapdh	Glyceraldehyde 3-phosphate dehydrogenase	x		x	x	x	x	x	x
C5	glkA	Glucokinase	x	x
C6	g6pdh	Glucose-6-phosphate dehydrogenase	x	x					x
C7	icdA	Isocitrate dehydrogenase precursor	x
C8	pfkA	Phosphofructokinase	x
C9	pgiA	Phosphoglucose isomerase	x
C10	sarA	Secretion associated GTP-binding protein	x	x		x
C11	tef1a	Translation elongation factor 1a		x	x		x	x	x
C12	β-tub	Tubulin			x	x	x	x	x
